# Supplementary material for: School principals’ COVID-19 health literacy and its association with mental health: international findings from 11 countries in Europe and Asia
Source: Health Promot Int. 2026 Jul 17;41(4):daag098. doi: 10.1093/heapro/daag098 (PMC13394713; doi:10.1093/heapro/daag098)
Supplement: daag098_Supplementary_Data [file daag098_supplementary_data.xlsx]

## Sheet: Tabelle1
Country	When was the study conducted?	How was the study conducted?	What procedure has been used to translate the questionnaire?	How did you recruit?	Have you used any strategies to increase motivation for participation (e.g. incentives, feedback)?	Did you do any data preprocessing?	Did you use a sampling strategy? (e.g., Random Sampling, Cluster sampling, Stratified Sampling, Convenience Sampling)	How did you receive ethical approval?	Have you applied for further approvals (e.g. from education authorities or ministries)?	How did participants give consent?	Country-specific publications
Denmark	Danish data was collected in the period from December 2021 through February 2022.	The study was conducted as an online survey using the survey platform SurveyXact. Contact information for school principals was collected from the national register of institutions.	To the extent available, already translated versions of items was used. Previously untranslated instruments were translated by a research assistant and translations were verified by the primary investigators in the project.	Schools/school-leaders were contacted by email. See description of sampling strategy for further information.	Besides information in the invitation letter stating that the Danish Association of School Leaders had endorsed the project, no incentives were used. Two reminder emails were sent to sampled schools/school-leaders before a replacement school was selected. If a sampled school/school leader informed that they did not want to participate, a replacement school was selected immediately. A student assi…	No preprocessing of data took place besides the instruction delivered in the survey-manual.	A complete list of all public schools was drawn from the public register of schools in the autumn of 2021 to create a stratified sample. The 1,109 registered schools were first stratified into the five Danish regions. Within each region, schools were sorted by their size in terms of number of students. For every three schools, one school was drawn randomly to the sample, with the two other school…	According to the ethical standards of Aarhus University at the time the data was collected, ethical approval was not considered relevant for the data collection. The national GDPR-regulations was followed in relation to data collection, and participants were informed, that an anonymised version of the data would be publicly available, and that they could ask to withdraw their responses in accorda…	No.	Participants were informed through the online survey about the purpose of the study and their rights in relation to data processing. Consent was given by filling in the survey.	Kristensen, R. M., Dadaczynski, K., Okan, O., & Simovska, V. (2023). Relationships between COVID-related health literacy, mental health and workload of school leaders. Health Education Journal, 83(1), 14-28. https://doi.org/10.1177/00178969231211853
Germany	In Germany, the online-based study was conducted from the 9th of March to 13th of April 2021 during the third wave of infection.	The study was conducted as an online survey using unipark by Tivian (https://www.unipark.com/en).	Validated versions translated into German were used for most of the instruments. Previously untranslated instruments were checked for cultural and target group-specific fit and linguistically adapted where necessary during translation. A backtranslation was then carried out, with any deviations being resolved by consensus.	In cooperation with the school principals’ associations of these federal states, school principals received an invitation to participate in the survey through e-mail distribution lists. After about 10 days, an e-mail reminder was send to increase the participation rate.	No incentives. But we provided feedback in form of a report that was send to the school principals' associations. Additionally, we gave talks to the associations about the study results.	Inclusion criteria were that participants had to be school principals or part of the school management team (e.g. vice principals). However, people not belonging to the target population (e.g. this indicating to be interested only in the study) were excluded from the data set after data collection has finished.	It is a convenience sample. The study population included school principals, vice principals, and members of the school management team from four German federal states: Baden-Wuerttemberg, Hesse, Lower Saxony, and North Rhine-Westphalia. The invitiation to participate in the study was sent by the principal assocation of the respective federal state.	This study was approved by the Bielefeld University Ethics Board (Reference No 2021-030).	With the exception of North Rhine-Westphalia, research in schools must be approved by the education ministries of the federal states. An official approval procedure was successfully completed for the federal states of Baden-Wuerttemberg, Lower Saxony and Hesse.	Before taking part in the survey, the participants gave their consent via the online survey tool (active consent). They were informed about the purpose of the study, that participation is voluntary and anonymous and that they could end their participation in the survey at any time.	Meyer, M., Dadaczynski, K., Messer, M., & Okan, O. (2024). Psychometric properties of a COVID-19 health literacy scale in a sample of German school principals applying Rasch analysis. BMC Public Health, 24(1), 3118. https://doi.org/10.1186/s12889-024-20648-w; Meyer, M., Dadaczynski, K., Messer, M., & Okan, O. (2025). Association of school leaders’ COVID-19 health literacy with the implementation …
Greece	The study was conducted from October to December 2021.	The study was conducted online using a self-administered questionnaire via Google Forms. The survey was distributed via official school email addresses to school principals and vice principals.	Validated Greek versions of the instruments were used where available. Instruments not previously available in Greek were translated by experts with attention to cultural and target-group appropriateness.	Potential participants were invited via the official email addresses of school units in the Attica region. The email included the study information, ethical issues, and a direct link to the survey.	Participation was voluntary, and the importance of the study for public health and specifically school health was emphasized in the invitation.	Participants who did not meet the inclusion criteria (i.e., not being principals or vice principals) were excluded after data collection.	It was a convenience sample. The study population included school principals and vice principals from the region of Attica who voluntarily participated in the study.	The study received ethical approval from the Research Ethics Committee of the University of West Attica (Reference number: 50152 - 28/06/2021)	No.	Before participating in the survey, all participants gave informed consent electronically through the online platform. They were clearly informed about the aim of the study, the voluntary and anonymous nature of participation. If they didn't consent they wouldn't be able to proceed with the online questionnaire.
Hong Kong	In Hong Kong, the online-based study was conducted from April 2021 and February 2022 during the fourth and fifth wave outbreak of pandemic.	The study was conducted as an online survey using Qualtrics (https://www.qualtrics.com/).	Using the translation-back translation method, the validated survey was translated into the traditional Chinese version, taking into consideration the conceptual, cultural and linguistic contexts in Hong Kong. A pilot study of the translated version was conducted with 8 individuals working in the education sectors. Feedback and disagreement were considered. The translated version was further revi…	We sent email invitations with the online survey links in both English and Chinese to the principals of 1130 schools registered with the Education Bureau of the government in Hong Kong, including 561 primary schools, 477 secondary schools and 36 special schools. We also contacted our school networks by phone and mailed hardcopy questionnaires to 243 school principals after obtaining verbal consen…	No incentives.	Participants were required to be either school principals or part of the school management team, like vice principals. After data collection was completed, individuals who did not fit this target group were removed from the dataset.	The study adopted a convenience sampling approach. The target participants were school leaders, including principals, vice principals, assistant principals and other leaders (e.g., members of the school management boards, Dean of Admission) in primary, secondary and special schools in Hong Kong.	Permission to conduct the research was obtained from the Research Ethics Committee of Hong Kong Baptist University (REC/20-21/0465) and the Sub-Committee on Research Ethics and Safety of the Research Committee of Lingnan University (EC077/2021).	No.	Informed consent was obtained from all participants before the survey began. Participants were informed about the study's purpose, assured that their involvement was voluntary and anonymous, and notified that they could withdraw from the survey at any time.	Lau, S. S. S., Shum, E. N. Y., Man, J. O. T., Cheung, E. T. H., Amoah, P. A., Leung, A. Y. M., Dadaczynski, K., & Okan, O. (2022). COVID-19-Related Health Literacy of School Leaders in Hong Kong: A Cross-Sectional Study. International Journal of Environmental Research and Public Health, 19(19), 12790. https://doi.org/10.3390/ijerph191912790; Lau, S. S. S., Shum, E. N. Y., Man, J. O. T., Cheung, E…
Italy	In Italy, the online-based study was conducted from March 2022 to June 2022, during which period the most relevant social restrictions due to the pandemic were lifted.	The study was conducted as an online survey using Qualtrics (https://www.qualtrics.com/en)	Validated versions translated into Italian were used for some of the instruments (e.g., Perceived Stress Scale, WHO-5). Previously untranslated instruments were checked for cultural and target group-specific fit and linguistically adapted where necessary during translation. A backtranslation was then carried out, with any deviations being resolved by consensus	In collaboration with two school principals' associations (“Associazione Nazionale Dirigenti Scolastici” and “Associazione nazionale dirigenti pubblici e alte professionalità della scuola”), school principals received an invitation to participate in the survey through e-mail distribution lists. The regional school office for Lombardy and some territorial school from Tuscany also promoted the rese…	No incentives. But we provided feedback in form of a report that was send to the school principals' associations. A regional report for the Lombardy region was also produced.	Inclusion criteria were that participants had to be school principals or part of the school management team (e.g. vice principals).	It is a convenience sample. The study population included school principals and vice principals.	The study was approved by the Psychology Ethical Committee of the University of Milano-Bicocca (approval: protocol n. 618) on April 27th, 2021.	No.	Before taking part in the survey, the participants gave their consent via the online survey tool (active consent). They were informed about the purpose of the study, that participation is voluntary and anonymous and that they could end their participation in the survey at any time.	Delbosq, S., Lorini, C., Bonaccorsi, G. et al. (2026). How to Promote School Principals' Well-Being? The Role of Job-Related Perceptions and Behaviors. Journal of School Health, 96, no. 2: e70111, https://doi.org/10.1111/josh.70111.
Poland (1)	The survey was conducted online in eight out of 16 provinces (voivodeships) in Poland between June 2021 and December 2021.	The study was conducted as an online survey using LimeSurvey Platform.	The verified survey was translated into Polish, taking into account the socio-cultural and linguistic context. The translated version was consulted with school representatives and then verified by the research team until the final version of the questionnaire was obtained.	The questionnaire was sent by email to school principals with an invitation to take part in and complete the online survey.	We tried to use the support from the local government agents from selected provinces (Śląskie, Podkarpackie, Podlaskie, Kujawsko-Pomorskie, Łódzkie, Warmińsko-Mazurskie, Wielkopolskie, Lubuskie) responsible for education. That is why they were informed about the study. We also asked for help in disseminating the questionnaire among school principals in their regions. Some of them send us the supp…	Inclusion criteria were that participants had to be school principals or vice principals.	It is a convenience sample. The study population included school principals and vice principals, and members of the school management team from eight provinces in Poland, namely: Śląskie, Podkarpackie, Podlaskie, Kujawsko-Pomorskie, Łódzkie, Warmińsko-Mazurskie, Wielkopolskie, Lubuskie.	The study was reviewed and approved by the Research Ethics Committee of the University of Silesia in Katowice, Poland (KEUS.118/04.2021). Participants were informed about the aim of the study, its voluntariness, and anonymity.	No.	Before taking part in the survey, the participants gave their consent via the online survey tool (active consent). They were informed about the purpose of the study, that participation is voluntary and anonymous and that they could end their participation in the survey at any time.	Leksy, K., Wójciak, M., Gawron, G., Muster, R., Dadaczynski, K., & Okan, O. (2023). Work-Related Stress of Polish School Principals during the COVID-19 Pandemic as a Risk Factor for Burnout. International Journal of Environmental Research and Public Health, 20(1), 805. https://doi.org/10.3390/ijerph20010805; Leksy, K., Gawron, G., Rosário, R. (2024) Associations between Polish school principals’ …
Poland (2)	The survey was conducted online in remaining eight out of 16 provinces (voivodeships) in Poland between May 2021 and October 2021.	We used LimeSurvey 2.0 platform for the survey.	As above, the translation was prepared together by both Polish teams.	As above, the invitations were sent by e-mail.	The school principals were contacted directly, without participation of regional education authorities.	As above	The invitations were distributed by e-mail to school principals from eight voivodships: Dolnośląsie, Lubelskie, Małopolskie, Mazowieckie, Pomorskie, Świętokrzyskie and Zachodniopmorskie. E-mail addresses to schools were retrieved from the Register of Schools maintained by the Ministry of Eduation in Poland. In consecutive waves of the study all schools registered in May 2021 were included in the …	The study was accepted by the Bioethical Committe of Jagiellonian University (Decision No. 1072.6120.99.2020 from April 23, 2020 with subsequent amendments). Invited respondents received information about the aims of the study. Their participation was voluntary and anonimous.	No.	Before taking part in the survey, the participants gave their consent via the online survey tool (active consent). They were informed about the purpose of the study, that participation is voluntary and anonymous and that they could end their participation in the survey at any time.
Romania	In Romania, the online-based study was conducted from 8th of February to 7th of April 2022 after the state of alert was lifted and the vaccine was already avaliable.	The study was conducted as an online survey using Google Forms platform by sending e-mails to all the reachable schools from Romania that fit the profile requested (meaning all schools apart from kindergartens and high education institutions), and to all Counties’ Educational Inspectorates asking them for further dissemination of the questionnaire. The population was principals or administration …	A systematic approach to translate and adapt the questionnaire was conducted, following the guidelines from World Health Organization (https://terrance.who.int/mediacentre/data/WHODAS/Guidelines/WHODAS%202.0%20Translation%20guidelines.pdf). This systematic process involved five steps: forward-translation, expert panel discussion, back-ward translation, a pre-test, a cognitive briefing, and a cons…	A database containing the e-mail addresses of all the eligible Romanian schools was created by searching for the institutions on the Counties’ Inspectorate website and gathering all the contact information into the database. Also, all Counties’ Educational Inspectorates were reached via e-mail, asking them for further dissemination of the questionnaire. A total of 3 e-mails were sent to each scho…	No incentives. Only the second e-mail sent to schools contained a guide that offered more detailed information about what questions the survey contains, so principals could better decide if they are interested in completing the survey.	Inclusion criteria were that participants had to be school principals or part of the school management team (e.g.: vice- principals; or any member of the administrative board was welcome to answer the survey, but not two members from the same institution). However, people not belonging to the target population (e.g. this indicating to be interested only in the study) were excluded from the data s…	It was a convenience sampling method, the research population included all school principals from all eligible schools in Romania. E-mails were sent to all the eligible institutions (5647 eligible institutions). Some e-mail addresses were not up to date; therefore, those schools could not be reached (these cases counted for approximately 1% of the total number of schools). After sending the e-mai…	This study was approved by the Institutional Review Board - Public Health (Reference #2021-210420-005).	None - just e-mails were sent to the e-mail contact adresses of public and private schools from Romania and to all Counties’ Educational Inspectorates asking them for further dissemination of the questionnaire.	Before starting the survey, the participants gave their consent via the online survey. They were informed about the purpose of the study, that participation is voluntary and anonymous and that they could end their participation in the survey at any time. The information sheet about the study was also included in all three e-mails sent.
Switzerland	The survey was conducted online in June 2021.	The study was conducted as an online survey using unipark (https://www.unipark.com/en).	Using translation-back tranlsation method, the validated survey was translated into french, taking into consideration these contexts together with the research groups of France and Libanon. The Italian translation was provided by the Italian research group. The questionnaire was piloted with members of the Association for School Leaders.	Convenience Sample (recruiting via social media, newsletters of the university and the association of school leaders (VSLCH)).	no	Due to the convenience sampling we did an extensive data cleanup to ensure that the final sample comprised only school leaders and members of the school leadership team (i.e., speeders and individuals with incomplete information were excluded).	no	All participants provided informed consent prior to their involvement.	No.	Before taking part in the survey, the participants gave their consent via the online survey tool (active consent). They were informed about the purpose of the study, that participation is voluntary and anonymous and that they could end their participation in the survey at any time.	Betschart, S., Sandmeier, A., Skedsmo, G., Hascher, T., Okan, O., & Dadaczynski, K. (2022). The Importance of School Leaders’ Attitudes and Health Literacy to the Implementation of a Health-Promoting Schools Approach. International Journal of Environmental Research and Public Health, 19(22), 14829. https://doi.org/10.3390/ijerph192214829
Taiwan	An online survey was conducted on school principals across Taiwan from 23 June to 16 July 2021.	An online survey.	The Chinese version of questionnaires was used in this survey including sociodemo-graphic factors, work-related factors, physical and mental health-related factors, COVID-19 related perceptions, sense of coherence, coronavirus-related health literacy, and Oxford COVID-19 vaccine hesitancy.	The Ministry of Education and local government agents were contacted to post the online survey web-link on the Principals’ Line group (for internal communications among principals). In addition, the National Association of Primary and Secondary Principals was contacted to post the online survey web-link in the member Line group (for internal communications among the head of City or County Associa…	No incentives	Inclusion criteria were that participants had to be school principals.	A network sampling technique was used to recruit the study participants.	This study was reviewed and approved by the Research Ethics Committee of Nation-al Chengchi University (IRB No. NCCU-REC-202106-I066).	No required	On the first page of the online survey, all participants were informed about the purposes and importance of the study and voluntarily took the survey.	Duong, T. V., Nguyen, M. H., Lai, C. F., Chen, S. C., Dadaczynski, K., Okan, O., & Lin, C. Y. (2022). COVID-19-related fear, stress and depression in school principals: impacts of symptoms like COVID-19, information confusion, health-related activity limitations, working hours, sense of coherence and health literacy. Annals of Medicine, 54(1), 2064–2077. https://doi.org/10.1080/07853890.2022.2101…
Türkiye	The data were collected between September 2021 and February 2022.	The instruments were prepared online with Google Forms. After obtaining official and ethical permission, official correspondence was sent to the district national education directorate in each of Ankara’s 25 districts giving them detailed information about the research, permissions and the link to the questionnaire and asking them to share the link with the school administrators of the primary, s…	The validity and reliability study for the Turkish ver- sion of the HLS-COVID-Q22 was conducted by Soylar et al. using an adult sample of 18 years and older; the study in question is currently being published (Soylar et al., 2022).	The population of the research consists of the administrators and deputy administrators of primary, secondary and high schools in Ankara, Türkiye.	Since a sufficient sample size could not be achieved by sharing the online survey link, school administrators were contacted by phone to inform them about the study and encourage their participation. Data collection ended when a sufficient sample size was reached.	Only school principals and their deputies were asked to fill out the survey.	The population of the research consists of the administrators and deputy administrators of primary, secondary and high schools in Ankara, Turkey. There are a total of 2481 educational institutions in Ankara consisting of 838 primary schools, 730 secondary schools and 913 high schools. Assuming that there is one administrator and at least one deputy administrator in each institution, this makes 49…	Before collecting the data, ethical approval was obtained from Fırat University (Date: 22 April 2021, Nr. 06/32).	Written permission was obtained from the Ankara Provincial Directorate of National Education for the study.	An informed consent form was placed on the first page of the online questionnaire, and the statements ‘I agree to participate in the study’ and ‘I do not agree to participate in the study’ were added at the end of the consent form. Participants who read the consent form and checked the ‘I agree to participate in the study’ box answered the online questionnaire. The participants who checked the ‘I…	Soylar, P., Öztürk, F., & Sönmez, S. (2022). Psychometric Properties of the Turkish Version of the Coronavirus-Related Health Literacy Scale. The European Journal of Public Health, 32(Suppl 3), ckac130.134. https://doi.org/10.1093/eurpub/ckac130.134; Öztürk, F. Ö., Sönmez, S., Soylar, P., Okan, O., Dadaczynski, K. (2023). Coronavirus-related health literacy levels among school administrators and …
UK (Wales, Northern Ireland)	Wales: 1st June 2021 to 14th November 2021. Northern Ireland: 31st January 2022 to 31st May 2022.	The study was conducted as an online survey using Microsoft Forms.	The original validated survey was available in English. Some minor discrepancies in wording and readability were addressed through the project team whose first language is English.	Schools were recruited via email, the HAPPEN Wales primary school network, through regional education bodies, social media, local authority education/health teams. The study was supported in Wales by the National Academy of Educational Leadership Wales.	No incentives were offered. Study reports with key findings were shared with schools, local authority teams, regional education bodies and the National Academy for Educational Leadership Wales.	Inclusion criteria were: any member of staff with a senior leadership position, recognised in the UK as senior leadership team (SLT). This includes the headteacher or deputy/assistant headteacher, in addition to members of the SLT with leadership or management responsibilities (e.g. head of school/department/subject area, or senior pastoral role such as pupil well-being). Senior leaders were requ…	A convenience sampling strategy was used to recruit senior school leaders from schools in Wales and Northern Ireland.	This study received ethical approval from the Swansea University Medical School Research Ethics Committee (approval number: 2021–0043).	N/A	All participants were required to provide written informed consent to participate in the study. Participants in Northern Ireland were made aware that due to the anonymous nature of the survey, they were not able to withdraw their data after pressing submit. For Wales, personal data (name and school) were collected for the purposes of data linkage, and participants were informed of their right to …	Marchant, E., Dowd, J., Bray, L., Rowlands, G., Miles, N., et al. (2024). The well-being and work-related stress of senior school leaders in Wales and Northern Ireland during COVID-19 “educational leadership crisis”: A cross-sectional descriptive study. PLOS ONE, 19(4), e0291278. https://doi.org/10.1371/journal.pone.0291278
